# Supplementary material for: Liver Transplantation for Pediatric Hepatocellular Carcinoma: A Systematic Review
Source: Cancers (Basel). 2022 Mar 2;14(5):1294. doi: 10.3390/cancers14051294 (PMC8908995; doi:10.3390/cancers14051294)
Supplement: Supplementary file 1 [file cancers-14-01294-s001.zip]

Archive with 1 entries (1 files):
- cancers-1588573-supplementary.pdf
